# Supplementary material for: The Spleen Plays No Role in Nephrotoxic Serum Nephritis, but Constitutes a Place of Compensatory Haematopoiesis
Source: PLoS One. 2015 Aug 6;10(8):e0135087. doi: 10.1371/journal.pone.0135087 (PMC4527588; doi:10.1371/journal.pone.0135087)
Supplement: S1 Table — (XLSX) [file pone.0135087.s001.xlsx]

## Sheet: Blatt1
group	spleenweight (g)
healthy	0.1558
healthy	0.06
healthy	0.0711
healthy	0.1069
healthy	0.0592
healthy	0.138
healthy	0.07
immunized day 14	0.42
immunized day 14	0.4238
immunized day 14	0.3174
immunized day 14	0.3627
immunized day 14	0.3616
day 14	0.152
day 14	0.095
day 14	0.245
day 14	0.266
day 14	0.2034
day 14	0.3627
day 14	0.3616
