# Supplementary material for: The Spleen Plays No Role in Nephrotoxic Serum Nephritis, but Constitutes a Place of Compensatory Haematopoiesis
Source: PLoS One. 2015 Aug 6;10(8):e0135087. doi: 10.1371/journal.pone.0135087 (PMC4527588; doi:10.1371/journal.pone.0135087)
Supplement: S2 Table — (XLSX) [file pone.0135087.s002.xlsx]

## Sheet: Blatt1
group	day		Init Avg	Fnl Avg	Init-Fnl	Cal3mg	Mult 3	Dilut	mg ml	Albumin	Alb/Creat (µg/ml)
	0	Std	0.152	0.0054	0.1466
	7	Std	0.164	0.125	0.039
	14	Std	0.15	0	0.15
Sham	0		0.432	0.09	0.342	2.32653	6.97959	69.7959	0.697959	50.9	72.9269
Sham	0		0.421	0.175	0.246	1.67347	5.02041	50.2041	0.502041	155.3	309.337
Sham	0		0.457	0.155	0.302	2.05442	6.16327	61.6327	0.616327	183.8	298.219
Sham	0		0.4	0.08	0.32	2.17687	6.53061	65.3061	0.653061	181.1	277.309
SplX	0		0.382	0.14	0.242	1.64626	4.93878	49.3878	0.493878	89.3	180.814
SplX	0		0.481	0.09	0.391	2.65986	7.97959	79.7959	0.797959	133.5	167.302
SplX	0		1.089	0.246	0.843	5.73469	17.2041	172.041	1.72041	186.2	108.23
SplX	0		0.525	0.178	0.347	2.36054	7.08163	70.8163	0.708163	136.3	192.47
Sham	7		0.518	0.115	0.403	10.3333	31	310	3.1	43018.7	13877
Sham	7		0.156	0.062	0.094	2.41026	7.23077	72.3077	0.723077	43302.9	59887
Sham	7		0.416	0.21	0.206	5.28205	15.8462	158.462	1.58462	29063.1	18340.8
Sham	7		0.164	0.116	0.048	1.23077	3.69231	36.9231	0.369231	48467.8	131267
SplX	7		0.263	0.051	0.212	5.4359	16.3077	163.077	1.63077	26293.9	16123.6
SplX	7		0.339	0.255	0.084	2.15385	6.46154	64.6154	0.646154	51715.8	80036.4
SplX	7		0.641	0.349	0.292	7.48718	22.4615	224.615	2.24615	34648	15425.5
SplX	7		0.386	0.186	0.2	5.12821	15.3846	153.846	1.53846	39374.2	25593.2
Sham	14		0.128	0.067	0.061	0.406667	1.22	12.2	0.122	127659	1.04639e+06
Sham	14		0.129	0.078	0.051	0.146974	0.440922	4.40922	0.0440922	235572	5.34272e+06
Sham	14		0.05	0.026	0.024	0.16	0.48	4.8	0.048	81980.5	1.70793e+06
Sham	14		0.264	0.12	0.144	0.96	2.88	28.8	0.288	1131000	3.92708e+06
Sham	14		0.047	0.01	0.037	0.246667	0.74	7.4	0.074	103212	1.39476e+06
SplX	14		0.07	0.03	0.04	0.266667	0.8	8	0.08	99977.4	1.24972e+06
SplX	14		0.182	0.14	0.042	0.28	0.84	8.4	0.084	257910	3.07035e+06
SplX	14		0.31	0.26	0.05	0.333333	1	10	0.1	253800	2.538e+06
SplX	14		0.155	0.06	0.095	0.633333	1.9	19	0.19	212761	1.11979e+06
SplX	14		0.199	0.12	0.079	0.526667	1.58	15.8	0.158	252426	1.59763e+06
