# Supplementary material for: The Spleen Plays No Role in Nephrotoxic Serum Nephritis, but Constitutes a Place of Compensatory Haematopoiesis
Source: PLoS One. 2015 Aug 6;10(8):e0135087. doi: 10.1371/journal.pone.0135087 (PMC4527588; doi:10.1371/journal.pone.0135087)
Supplement: S3 Table — (XLSX) [file pone.0135087.s003.xlsx]

## Sheet: PAS-Score
group	0	1	2	3	sum	score
Sham	0	48	18	4	70	1.37143
Sham	0	27	19	1	47	1.44681
Sham	0	22	26	7	55	1.72727
Sham	3	26	28	4	61	1.54098
Sham	0	44	11	0	55	1.2
Splx	0	2	19	6	27	2.14815
Splx	0	12	39	4	55	1.85455
Splx	0	39	14	1	54	1.2963
Splx	0	41	9	0	50	1.18
Splx	0	27	22	1	50	1.48
