# Supplementary material for: The Spleen Plays No Role in Nephrotoxic Serum Nephritis, but Constitutes a Place of Compensatory Haematopoiesis
Source: PLoS One. 2015 Aug 6;10(8):e0135087. doi: 10.1371/journal.pone.0135087 (PMC4527588; doi:10.1371/journal.pone.0135087)
Supplement: S4 Table — (XLSX) [file pone.0135087.s004.xlsx]

## Sheet: CD4_kidney
CD4
Group	HPF1	HPF2	HPF3	HPF4	HPF5	HPF6	Sum
Splx	6	8	5	11	11	10	51
Splx	12	12	13	7	12	7	63
Splx	5	5	9	7	7	5	38
Splx	5	6	14	24	19	23	91
Splx	15	8	14	15	11	17	80
Sham	71	19	11	37	15	7	160
Sham	24	25	25	23	14	12	123
Sham	28	36	84	35	27	27	237
Sham	23	8	20	8	7	18	84
Sham	10	2	8	11	16	5	52

## Sheet: CD8_kidney
CD8
Group	HPF1	HPF2	HPF3	HPF4	HPF5	HPF6	Sum
Splx	8	4	16	6	5	6	45
Splx	7	5	1	4	3	10	30
Splx	17	8	24	7	13	7	76
Splx	4	11	2	3	3	4	27
Splx	20	8	11	12	19	18	88
Sham	13	9	10	9	10	16	67
Sham	16	4	17	8	5	9	59
Sham	5	10	8	10	5	18	56
Sham	22	14	16	23	13	15	103
Sham	5	3	1	4	2	4	19

## Sheet: CD68_kidney
CD68
Group	LPF	LPF	LPF	LPF	LPF	LPF	mean
Splx	2	2	3	2	2	2	2.16667
Splx	2	2	2	2	1	2	1.83333
Splx	4	3	2	4	3	3	3.16667
Splx	3	3	3	2	3	3	2.83333
Splx	3	3	3	3	2	2	2.66667
Sham	3	3	2	3	4	3	3
Sham	3	3	3	4	3	3	3.16667
Sham	4	4	3	3	3	3	3.33333
Sham	2	2	2	2	3	3	2.33333
Sham	2	2	2	1	1	2	1.66667

## Sheet: Ly6g_kidney
Ly6G
Group	HPF1	HPF2	HPF3	HPF4	HPF5	HPF6	Sum
Splx	5	12	7	7	8	4	43
Splx	1	5	6	6	4	3	25
Splx	5	3	7	6	2	6	29
Splx	6	12	8	4	8	5	43
Splx	1	4	2	3	6	1	17
Sham	7	8	3	2	3	9	32
Sham	4	6	7	10	10	11	48
Sham	6	8	15	6	6	12	53
Sham	6	4	4	7	6	1	28
Sham	19	11	4	4	15	8	61
