# Supplementary material for: The Spleen Plays No Role in Nephrotoxic Serum Nephritis, but Constitutes a Place of Compensatory Haematopoiesis
Source: PLoS One. 2015 Aug 6;10(8):e0135087. doi: 10.1371/journal.pone.0135087 (PMC4527588; doi:10.1371/journal.pone.0135087)
Supplement: S5 Table — (XLSX) [file pone.0135087.s005.xlsx]

## Sheet: anti rabbit IgG
Group	anti rabbit IgG (mean OD measured at 450nm)	anti rabbit IgG1 (mean OD measured at 450nm)	anti rabbit IgG2b (mean OD measured at 450nm)	anti rabbit IgG3 (mean OD measured at 450nm)
Sham	0.28	0.471	0.567	0.074
Sham	0.74	0.652	0.805	0.601
Sham	0.61	0.561	0.849	0.2
Sham	0.73	0.685	0.522	0.549
Sham	1.18	0.748	0.926	0.685
SplX	0.52	0.602	0.524	0.515
SplX	0.95	0.68	0.821	0.027
SplX	1.23	0.678	0.984	0.565
SplX	0.81	0.619	0.433	0.561
SplX	1.15	0.768	1.026	1.063

## Sheet: rabbit IgG
Group	rabbit IgG (mean OD measured at 450nm)
Sham	0.296
Sham	0.076
Sham	0.23
Sham	0.361
Sham	0.027
SplX	0.041
SplX	0.145
SplX	0.115
SplX	0.077
SplX	0.156
