# Supplementary material for: The Spleen Plays No Role in Nephrotoxic Serum Nephritis, but Constitutes a Place of Compensatory Haematopoiesis
Source: PLoS One. 2015 Aug 6;10(8):e0135087. doi: 10.1371/journal.pone.0135087 (PMC4527588; doi:10.1371/journal.pone.0135087)
Supplement: S7 Table — (XLSX) [file pone.0135087.s007.xlsx]

## Sheet: absolute
group		day 14	day 14	day 14	day 14	immunized	immunized	immunized	immunized	healthy	healthy	healthy	healthy
	CD11b+SSChi	28749	69533	22508	46609	67276	90205	58061	72223	5293	2824	2923	1743
	CD11b+SSClow	6240	11420	4370	7539	14259	14976	15357	13427	12533	7297	6769	4290
	CD4+CD69-	5383	7635	2694	2792	4593	4146	3223	3942	19628	10640	12122	6969
	CD4+CD69+	1785	2569	1020	2011	2222	2440	1813	1835	3539	1783	2059	1239
	CD8+CD69-	3454	5912	1945	2355	3916	3525	3620	3287	12429	6572	7592	4867
	CD8+CD69+	274	475	193	427	649	495	509	465	598	360	373	238
	beads	1076	1093	574	1137	1142	1172	1190	1167	1162	1158	1153	1148
cells/µl sample
	CD11b+SSChi	1389.36	3308.07	2039.05	2131.63	3063.36	4002.27	2537.12	3218.16	236.864	126.812	131.827	78.9512
	CD11b+SSClow	301.561	543.312	395.889	344.792	649.271	664.464	671.062	598.29	560.857	327.672	305.28	194.321
	CD4+CD69-	260.145	363.239	244.056	127.69	209.138	183.952	140.837	175.65	878.361	477.789	546.699	315.669
	CD4+CD69+	86.2639	122.221	92.4042	91.9719	101.177	108.259	79.2235	81.7652	158.372	80.0656	92.8604	56.122
	CD8+CD69-	166.922	281.266	176.202	107.704	178.312	156.399	158.185	146.464	556.203	295.116	342.397	220.456
	CD8+CD69+	13.2416	22.5984	17.4843	19.5286	29.5517	21.9625	22.242	20.7198	26.7608	16.1658	16.8222	10.7805
cells/tube
	CD11b+SSChi	694678	1.65403e+06	1.01953e+06	1.06582e+06	1.53168e+06	2.00113e+06	1.26856e+06	1.60908e+06	118432	63405.9	65913.3	39475.6
	CD11b+SSClow	150781	271656	197944	172396	324636	332232	335531	299145	280429	163836	152640	97160.3
	CD4+CD69-	130072	181619	122028	63845.2	104569	91976.1	70418.5	87825.2	439181	238895	273350	157834
	CD4+CD69+	43132	61110.7	46202.1	45985.9	50588.4	54129.7	39611.8	40882.6	79185.9	40032.8	46430.2	28061
	CD8+CD69-	83461	140633	88101	53852.2	89155.9	78199.7	79092.4	73232.2	278102	147558	171199	110228
	CD8+CD69+	6620.82	11299.2	8742.16	9764.29	14775.8	10981.2	11121	10359.9	13380.4	8082.9	8411.1	5390.24
cells/spleen	conversion	2.6309	2.786	2.48831	2.93772	3.22974	2.83237	2.90349	3.05315	2.68182	2.9434	2.74812	2.93363
	CD11b+SSChi	1.82763e+06	4.60814e+06	2.53689e+06	3.13107e+06	4.94692e+06	5.66795e+06	3.68325e+06	4.91277e+06	317613	186629	181138	115807
	CD11b+SSClow	396689	756835	492546	506451	1.04849e+06	941004	974211	913334	752058	482234	419473	285032
	CD4+CD69-	342208	505992	303643	187559	337731	260510	204459	268143	1.1778e+06	703162	751197	463028
	CD4+CD69+	113476	170255	114965	135094	163388	153315	115012	124821	212362	117832	127596	82320.5
	CD8+CD69-	219578	391804	219222	158203	287950	221490	229644	223589	745818	434321	470474	323369
	CD8+CD69+	17418.7	31479.6	21753.2	28684.8	47722.1	31102.9	32289.7	31630.3	35883.7	23791.2	23114.7	15813
	CD4+	455684	676247	418608	322653	501119	413826	319472	392964	1.39016e+06	820994	878793	545348
	CD8+	236996	423284	240976	186888	335673	252593	261934	255219	781702	458112	493589	339182

## Sheet: relative
group	CD11b+SSChi	CD11b+SSClow	CD4+CD69-	CD4+CD69+	CD8+CD69-	CD8+CD69+	CD4+	CD8+
day 14	20.5	4.45	3.5	1.16	2.25	0.18	4.66	2.43
day 14	20.6	3.38	2.09	0.7	1.62	0.13	2.79	1.75
day 14	18	3.5	1.9	0.72	1.37	0.14	2.62	1.51
day 14	19.8	3.21	1.08	0.78	0.91	0.16	1.86	1.07
immunized	19	4.04	1.17	0.57	1	0.17	1.74	1.17
immunized	25.7	4.27	1.05	0.62	0.89	0.13	1.67	1.02
immunized	18.6	4.93	0.93	0.52	1.04	0.15	1.45	1.19
immunized	25.5	4.75	1.24	0.58	1.03	0.15	1.82	1.18
healthy	2.86	6.78	9.58	1.73	6.07	0.29	11.31	6.36
healthy	2.45	6.32	8.44	1.41	5.21	0.29	9.85	5.5
healthy	2.3	5.32	8.66	1.47	5.42	0.27	10.13	5.69
healthy	2.63	6.47	9.06	1.61	6.33	0.31	10.67	6.64
