# Supplementary material for: The Spleen Plays No Role in Nephrotoxic Serum Nephritis, but Constitutes a Place of Compensatory Haematopoiesis
Source: PLoS One. 2015 Aug 6;10(8):e0135087. doi: 10.1371/journal.pone.0135087 (PMC4527588; doi:10.1371/journal.pone.0135087)
Supplement: S8 Table — (XLSX) [file pone.0135087.s008.xlsx]

## Sheet: Blatt1
group	%F4/80 positive cells
healthy	13.631
healthy	30.8223
healthy	28.7406
healthy	30.9351
healthy	23.126
immunized day 14	32.6673
immunized day 14	24.2929
immunized day 14	31.354
immunized day 14	36.5108
immunized day 14	26.928
day 14	33.5117
day 14	33.5664
day 14	46.0757
day 14	38.8062
day 14	36.1121
