# Supplementary material for: The Spleen Plays No Role in Nephrotoxic Serum Nephritis, but Constitutes a Place of Compensatory Haematopoiesis
Source: PLoS One. 2015 Aug 6;10(8):e0135087. doi: 10.1371/journal.pone.0135087 (PMC4527588; doi:10.1371/journal.pone.0135087)
Supplement: S9 Table — (XLSX) [file pone.0135087.s009.xlsx]

## Sheet: bone marrow
BM
group	immunized	immunized	immunized	immunized	immunized	healthy	healthy	healthy	healthy	healthy	Sham	Sham	Sham	Sham	Sham	SplX	SplX	SplX	SplX	SplX
beads	904	948	695	1472	994	944	942	961	963	986	986	1481	3726	1488	1480	976	1486	1474	1481	1485
ter119+	8891	10305	3334	15986	7948	26540	51923	44973	46770	41082	7007	6343	11814	5189	16962	8608	46127	25819	9114	12517
cells/µl	511.429	565.253	249.45	564.723	415.791	1461.95	2866.24	2433.5	2525.48	2166.6	369.538	222.712	164.876	181.336	630.345	485.082	1707.26	963.396	338.467	463.593
cells/facs tube	255715	282627	124725	282361	207895	730975	1.43312e+06	1.21675e+06	1.26274e+06	1.0833e+06	184769	111356	82438	90668	315172	242541	853629	481698	169234	231796
Cells/Femur	1.27857e+06	1.41313e+06	623626	1.41181e+06	1.03948e+06	3.65487e+06	7.16559e+06	6.08376e+06	6.31371e+06	5.41649e+06	923844	556779	412190	453340	1.57586e+06	1.2127e+06	4.26814e+06	2.40849e+06	846168	1.15898e+06

## Sheet: spleen
Spleen
group	immunized	immunized	immunized	immunized	immunized	healthy	healthy	healthy	healthy	healthy	Sham	Sham	Sham	Sham	Sham
ratio	4.28958	4.86193	4.12785	4.88372	4.55699	3.544	4.31053	3.8	4.11111	4.5625	2.75056	4.77714	4.3412	3.75767	4.29032
beads	982	985	975	1062	524	992	991	998	1001	506	969	991	985	1058	523
ter119+	166848	220000	296696	268507	156554	112063	67895	81933	23328	14431	382072	122339	84469	211962	170625
cells/µl	8835.13	11614.2	15823.8	13905.7	16432.2	5874.27	3562.6	4269.05	1211.84	1568.59	20503.3	6419.4	4459.28	11018.8	17943.4
cells/facs tube	4.41756e+06	5.80711e+06	7.91189e+06	6.95286e+06	8.2161e+06	2.93714e+06	1.7813e+06	2.13453e+06	605922	784293	1.02517e+07	3.2097e+06	2.22964e+06	5.50941e+06	8.97168e+06
cells/spleen	5.68485e+07	8.47012e+07	9.79774e+07	1.01868e+08	1.12322e+08	3.12276e+07	2.3035e+07	2.43336e+07	7.47304e+06	1.0735e+07	8.45936e+07	4.59996e+07	2.90379e+07	6.21076e+07	1.15474e+08
