# Supplementary material for: The Spleen Plays No Role in Nephrotoxic Serum Nephritis, but Constitutes a Place of Compensatory Haematopoiesis
Source: PLoS One. 2015 Aug 6;10(8):e0135087. doi: 10.1371/journal.pone.0135087 (PMC4527588; doi:10.1371/journal.pone.0135087)
Supplement: S10 Table — (XLSX) [file pone.0135087.s010.xlsx]

## Sheet: Il6
Il6
Group	mean pg/ml
healthy	1.065
healthy	4.47
healthy	1.6
healthy	2.815
immunized	181.71
immunized	526.36
immunized	677.96
immunized	197.695
day 14	521.08
day 14	409.49
day 14	840.05
day 14	812.21

## Sheet: tnf-a
TNF-a
group	mean pg/ml
healthy	0
healthy	28.83
healthy	0
healthy	0
immunized	117.79
immunized	119.885
immunized	109.29
immunized	122.57
day 14	64.025
day 14	91.53
day 14	32.195
day 14	44.52

## Sheet: Ifng
Ifng
Group	mean pg/ml
healthy	0
healthy	6.8805
healthy	0
healthy	0
immunized	97.1775
immunized	25.4555
immunized	106.767
immunized	119.239
day 14	76.5205
day 14	32.3095
day 14	6.6325
day 14	35.364
