# Supplementary material for: The Spleen Plays No Role in Nephrotoxic Serum Nephritis, but Constitutes a Place of Compensatory Haematopoiesis
Source: PLoS One. 2015 Aug 6;10(8):e0135087. doi: 10.1371/journal.pone.0135087 (PMC4527588; doi:10.1371/journal.pone.0135087)
Supplement: S11 Table — (XLSX) [file pone.0135087.s011.xlsx]

## Sheet: Spleen
Spleen
	healthy	healtyh	healthy	immunized	immunized	immunized	immunized	day 14	day 14	day 14	day 14
Ter119+CXCR4+frequ.of grandparent	2.37	3.2	3.87	12.8	14.1	15.1	14.7	15.6	10	7.6	8.68

## Sheet: BM
Bone Marrow
	healthy	healtyh	healthy	immunized	immunized	immunized	immunized	gn	gn	gn	gn
Ter119+CXCR4+frequ.of grandparent	10.2	9.04	10.3	0.77	3.11	1.61	4.87	2.04	2.28	3.2	1.88
